# Supplementary material for: P-selectin mobility undergoes a sol-gel transition as it diffuses from exocytosis sites into the cell membrane
Source: Nat Commun. 2022 May 31;13:3031. doi: 10.1038/s41467-022-30669-x (PMC9156680; doi:10.1038/s41467-022-30669-x)
Supplement: Supplementary file 6 — Source Data [file 41467_2022_30669_MOESM6_ESM.xlsx]

## Sheet: Figure 1
																														RESULTS from the Individual FITS
																														Steady-State values Fig 3	Limiting MSD um^2	+/-	Dlat um2.s-1	+/-	+95%	-95%
																														WT P-selectin	0.137575	0.005	0.172	0.004	0.176	0.168
																														dCT	0.231214	0.004	0.43	0.004	0.434	0.426
	0-40 sec				120-180 sec				steady state				0-40 sec			120-180 sec			steady state				0-40 sec		120-180 sec		Steady state			dCTLD	0.330579	0.016	0.286	0.005	0.291	0.281
Time (sec)	MSD um2	SD		Time (sec)	MSD um2	SD		Time (sec)	MSD um2	SD			Dlat (um2)	Frequency		Dlat (um2)	Frequency		Dlat (um2)	Frequency			0.77143		0.512		0.441667			TMD	2.46154	0.52	0.375	0.004	0.379	0.371
0	0	0		0	0	0		0	0	0			0	4.713		0	23.5		0	24.63			0.86364		0.53719		0.260417
0.028	0.02395	0.0002498		0.028	0.0202	0.0003419		0.028	0.01965	0.0002658			0.02	4.713		0.02	23.5		0.02	24.63			0.85714		0.734513		0.406349			RNAi &OE Fig 5	Limiting MSD um^2	+/-	Dlat um2.s-1	+/-
0.056	0.04557	0.0005451		0.056	0.03722	0.0007053		0.056	0.03299	0.0005234			0.02	6.928		0.02	11.44		0.02	15.24			0.8		0.723618		0.652174			siCTL_WT	0.155786	0.004	0.312717	0.006
0.084	0.06527	0.0008771		0.084	0.05332	0.0011		0.084	0.04462	0.0008028			0.04	6.928		0.04	11.44		0.04	15.24			0.66667		0.475862		0.604167			siAP2_WT	0.213305	0.004	0.264002	0.00496734
0.112	0.08394	0.00123		0.112	0.06877	0.00151		0.112	0.05543	0.0011			0.04	9.086		0.04	8.222		0.04	11.32			0.87179		0.48495		0.563991			OEAp2mu2_WT	0.129039	0.00177275	0.333909	0.00496734
0.14	0.1019	0.0016		0.14	0.08352	0.00193		0.14	0.06576	0.00139			0.06	9.086		0.06	8.222		0.06	11.32			0.7381		0.511111		0.575163			cytoD_WT	0.128328	0.003	0.152031	0.006
0.168	0.1191	0.00198		0.168	0.09806	0.00236		0.168	0.07564	0.0017			0.06	8.603		0.06	5.889		0.06	8.765			0.84615		0.613139		0.575269
0.196	0.1363	0.0024		0.196	0.1121	0.0028		0.196	0.08529	0.00203			0.08	8.603		0.08	5.889		0.08	8.765			0.9		n= 8 cells		0.636829			siCTL_CTLD	0.225067	0.004	0.306539	0.003
0.224	0.1531	0.00286		0.224	0.126	0.00326		0.224	0.09479	0.00238			0.08	8.546		0.08	5.852		0.08	6.773			1				0.538044			siAP2_CTLD	0.318097	0.0105601	0.327184	0.004
0.252	0.1704	0.00335		0.252	0.1398	0.00373		0.252	0.1043	0.00275			0.1	8.546		0.1	5.852		0.1	6.773			0.78125				0.582609
0.28	0.1847	0.00396		0.28	0.1463	0.00446		0.28	0.108	0.00316			0.1	8.064		0.1	4.63		0.1	4.98			0.95122				0.585227
0.308	0.1965	0.00461		0.308	0.1537	0.00534		0.308	0.1137	0.0037			0.12	8.064		0.12	4.63		0.12	4.98			0.77778				0.59542			Exocytosis Values Fig 1&2	Limiting MSD um^2	+/-	Dlat um2.s-1	+/-
0.336	0.2108	0.00539		0.336	0.1589	0.00629		0.336	0.1135	0.00397			0.12	7.07		0.12	4.296		0.12	4.714			1				0.581197			WT P-selectin	0.500771	0.0362577	0.209808	0.00313183
0.364	0.225	0.00645		0.364	0.1691	0.00752		0.364	0.1154	0.00462			0.14	7.07		0.14	4.296		0.14	4.714			0.925				n= 14 cells			Delta CT	0.448359	0.031735	0.248749	0.0044601
0.392	0.242	0.00754		0.392	0.1759	0.00865		0.392	0.1196	0.00541			0.14	7.155		0.14	3.815		0.14	3.951			1							Delta 4CR	0.905673	0.124052	0.195278	0.00328863
0.42	0.2545	0.00851		0.42	0.1837	0.00997		0.42	0.1196	0.00577			0.16	7.155		0.16	3.815		0.16	3.951			0.83333							Delta 8CR	0.713273	0.0417173	0.277161	0.00269447
0.448	0.2727	0.00971		0.448	0.1901	0.01133		0.448	0.1256	0.00667			0.16	6.218		0.16	2.852		0.16	2.59			0.92105							Delta CTLD	0.897277	0.0991985	0.324699	0.00510355
0.476	0.2866	0.01127		0.476	0.1848	0.01203		0.476	0.1223	0.00643			0.18	6.218		0.18	2.852		0.18	2.59			1							Delta CTLD + EGF	1.08503	0.11376	0.341694	0.00496734
0.504	0.3003	0.01316		0.504	0.1863	0.01318		0.504	0.1271	0.00706			0.18	4.77		0.18	2.037		0.18	2.357			0.83333
0.532	0.3177	0.01532		0.532	0.191	0.01433		0.532	0.1278	0.00735			0.2	4.77		0.2	2.037		0.2	2.357			0.90909
0.56	0.3312	0.01744		0.56	0.195	0.0152		0.56	0.1329	0.00818			0.2	5.366		0.2	2.704		0.2	1.959			0.85714
0.588	0.3468	0.02006		0.588	0.2065	0.01769		0.588	0.1336	0.00865			0.22	5.366		0.22	2.704		0.22	1.959			0.75							Steady-State values Fig 6	Limiting MSD um^2	+/-
0.616	0.3613	0.02165		0.616	0.2098	0.01941		0.616	0.1365	0.00942			0.22	3.776		0.22	1.963		0.22	1.66			0.6							WT P-selectin after Hep III	0.202345	0.00196564
0.644	0.3878	0.02612		0.644	0.2023	0.02088		0.644	0.1346	0.00984			0.24	3.776		0.24	1.963		0.24	1.66			0.92308
0.672	0.4039	0.02942		0.672	0.2052	0.02302		0.672	0.1374	0.01049			0.24	2.868		0.24	2.037		0.24	1.527			0.69333							Steady-State values	Dlat um^2.s-1	+/-
0.7	0.4022	0.03185		0.7	0.2065	0.025		0.7	0.1364	0.01099			0.26	2.868		0.26	2.037		0.26	1.527			1							WT P-selectin after Hep III	0.400564	0.00286672
0.728	0.3979	0.03299		0.728	0.1984	0.02561		0.728	0.1314	0.01093			0.26	2.357		0.26	1.815		0.26	1.195			0.93333
0.756	0.4156	0.03704		0.756	0.2094	0.02861		0.756	0.1317	0.01185			0.28	2.357		0.28	1.815		0.28	1.195			1							Mobile fraction	MF	+/-
													0.28	2.129		0.28	1.704		0.28	1.029			1							WT P-selectin after Hep III	0.658	0.015
													0.3	2.129		0.3	1.704		0.3	1.029			1
													0.3	1.76		0.3	1.556		0.3	0.8632			1
													0.32	1.76		0.32	1.556		0.32	0.8632			0.93333
													0.32	1.874		0.32	1.185		0.32	0.7636			0.61538
													0.34	1.874		0.34	1.185		0.34	0.7636			1
													0.34	1.647		0.34	1.185		0.34	0.6972			0.95455
													0.36	1.647		0.36	1.185		0.36	0.6972			0.70588
													0.36	1.221		0.36	1.111		0.36	0.3984			0.90476
													0.38	1.221		0.38	1.111		0.38	0.3984			0.82353
													0.38	0.7382		0.38	0.6296		0.38	0.498			0.57143
													0.4	0.7382		0.4	0.6296		0.4	0.498			0.65
													0.4	0.9938		0.4	0.8519		0.4	0.3984			1
													0.42	0.9938		0.42	0.8519		0.42	0.3984			0.85714
													0.42	0.6246		0.42	0.8519		0.42	0.2988			0.41935
													0.44	0.6246		0.44	0.8519		0.44	0.2988			0.77778
													0.44	0.3691		0.44	0.5926		0.44	0.5312			0.42857
													0.46	0.3691		0.46	0.5926		0.46	0.5312			1
													0.46	0.5111		0.46	0.7037		0.46	0.3984			0.55556
													0.48	0.5111		0.48	0.7037		0.48	0.3984			0.77083
													0.48	0.3407		0.48	0.3333		0.48	0.2988			0.73684
													0.5	0.3407		0.5	0.3333		0.5	0.2988			0.81818
													0.5	0.1704		0.5	0.5556		0.5	0.2324			0.96154
													0.52	0.1704		0.52	0.5556		0.52	0.2324			0.75926
													0.52	0.1988		0.52	0.7037		0.52	0.2656			0.625
													0.54	0.1988		0.54	0.7037		0.54	0.2656			0.8
													0.54	0.1704		0.54	0.2593		0.54	0.1992			0.9
													0.56	0.1704		0.56	0.2593		0.56	0.1992			0.8
													0.56	0.2555		0.56	0.2963		0.56	0.1992			0.8
													0.58	0.2555		0.58	0.2963		0.58	0.1992			0.66667
													0.58	0.2555		0.58	0.3333		0.58	0.0664			0.71429
													0.6	0.2555		0.6	0.3333		0.6	0.0664			0.5
													0.6	0.1704		0.6	0.1481		0.6	0.0996			0.86842
																							0.78571
																							0.79167
																							0.8125
																							n=66 exocytotic events , 20 cells

## Sheet: Figure 2
Time (sec)	MSD um2	SD		Time (sec)	MSD um2	SD		Time (sec)	MSD um2	SD		Time (sec)	MSD um2	SD		Time (sec)	MSD um2	SD		Time (sec)	MSD um2	SD
0	0	0		0	0	0		0	0	0		0	0	0		0	0	0		0	0	0
0.028	0.02395	0.0002498		0.028	0.0281	0.0003332		0.028	0.02218	0.0002807		0.028	0.03082	0.0002056		0.028	0.03707	0.0003658		0.028	0.03607	0.0003695
0.056	0.04557	0.0005451		0.056	0.05339	0.0007359		0.056	0.04332	0.0006192		0.056	0.05966	0.0004546		0.056	0.07466	0.0008631		0.056	0.07053	0.000836
0.084	0.06527	0.0008771		0.084	0.0766	0.0012		0.084	0.0634	0.001		0.084	0.08684	0.000754		0.084	0.11	0.00146		0.084	0.1024	0.00136
0.112	0.08394	0.00123		0.112	0.09945	0.00173		0.112	0.08289	0.00143		0.112	0.113	0.00109		0.112	0.1441	0.00214		0.112	0.1337	0.00197
0.14	0.1019	0.0016		0.14	0.1156	0.00235		0.14	0.1019	0.00188		0.14	0.1384	0.00145		0.14	0.1775	0.0029		0.14	0.1642	0.00264
0.168	0.1191	0.00198		0.168	0.1316	0.00282		0.168	0.1206	0.00239		0.168	0.163	0.00191		0.168	0.2082	0.00387		0.168	0.1911	0.00347
0.196	0.1363	0.0024		0.196	0.1482	0.00354		0.196	0.1387	0.00292		0.196	0.1855	0.00254		0.196	0.2376	0.00494		0.196	0.2154	0.00461
0.224	0.1531	0.00286		0.224	0.1642	0.00424		0.224	0.1568	0.00349		0.224	0.2064	0.00315		0.224	0.2682	0.00641		0.224	0.2411	0.0059
0.252	0.1704	0.00335		0.252	0.1825	0.00519		0.252	0.1741	0.0043		0.252	0.2288	0.00382		0.252	0.2914	0.00756		0.252	0.2677	0.00762
0.28	0.1847	0.00396		0.28	0.1958	0.00603		0.28	0.1849	0.00478		0.28	0.2464	0.00453		0.28	0.3194	0.0092		0.28	0.2942	0.00986
0.308	0.1965	0.00461		0.308	0.2139	0.00713		0.308	0.2017	0.00568		0.308	0.265	0.00545		0.308	0.34	0.0115		0.308	0.3129	0.01135
0.336	0.2108	0.00539		0.336	0.2323	0.0084		0.336	0.2194	0.00668		0.336	0.2897	0.00666		0.336	0.3599	0.01196		0.336	0.3478	0.01439
0.364	0.225	0.00645		0.364	0.2473	0.00968		0.364	0.2411	0.008		0.364	0.3058	0.00748		0.364	0.3782	0.01427		0.364	0.3627	0.01646
0.392	0.242	0.00754		0.392	0.264	0.01135		0.392	0.2578	0.0092		0.392	0.3273	0.009		0.392	0.4079	0.01607		0.392	0.3911	0.01949
0.42	0.2545	0.00851		0.42	0.2826	0.01226		0.42	0.2696	0.0096		0.42	0.3474	0.00978		0.42	0.453	0.0196		0.42	0.4208	0.02382
0.448	0.2727	0.00971		0.448	0.2878	0.01402		0.448	0.2932	0.01152		0.448	0.3632	0.01099		0.448	0.4953	0.02347		0.448	0.4418	0.02673
0.476	0.2866	0.01127		0.476	0.3047	0.01548		0.476	0.3115	0.01306		0.476	0.3872	0.01255		0.476	0.5091	0.02641		0.476	0.4772	0.03027
0.504	0.3003	0.01316		0.504	0.3257	0.01775		0.504	0.3285	0.01447		0.504	0.3904	0.01286		0.504	0.5303	0.02899		0.504	0.5071	0.03532
0.532	0.3177	0.01532		0.532	0.3561	0.02079		0.532	0.3528	0.0166		0.532	0.4085	0.01443		0.532	0.5243	0.03032		0.532	0.5008	0.03801
0.56	0.3312	0.01744		0.56	0.367	0.02276		0.56	0.3532	0.01669		0.56	0.4327	0.01664		0.56	0.5399	0.0327		0.56	0.5261	0.04441
0.588	0.3468	0.02006		0.588	0.3766	0.02515		0.588	0.3781	0.01971		0.588	0.4405	0.01875		0.588	0.5683	0.03698		0.588	0.5423	0.04862
0.616	0.3613	0.02165		0.616	0.4134	0.02914		0.616	0.4062	0.02231		0.616	0.4612	0.02075		0.616	0.594	0.04485		0.616	0.591	0.05596
0.644	0.3878	0.02612		0.644	0.4236	0.03289		0.644	0.4379	0.02513		0.644	0.4772	0.02277		0.644	0.6107	0.04949		0.644	0.6069	0.05902
0.672	0.4039	0.02942		0.672	0.4625	0.03757		0.672	0.463	0.0292		0.672	0.4796	0.02441		0.672	0.6759	0.05798		0.672	0.6581	0.07025
0.7	0.4022	0.03185		0.7	0.4634	0.04021		0.7	0.4819	0.0315		0.7	0.4957	0.02766		0.7	0.7104	0.06685		0.7	0.6715	0.08561
0.728	0.3979	0.03299		0.728	0.4962	0.04524		0.728	0.5031	0.0367		0.728	0.4991	0.02801		0.728	0.7441	0.07732		0.728	0.6728	0.09839
0.756	0.4156	0.03704		0.756	0.5051	0.04962		0.756	0.545	0.04083		0.756	0.5169	0.0311		0.756	0.7504	0.08255		0.756	0.724	0.1031
0.784	0.3734	0.0289		0.784	0.504	0.0489		0.784	0.578	0.04555		0.784	0.5247	0.0304		0.784	0.7508	0.09312		0.784	0.7254	0.1423
0.812	0.3961	0.03298		0.812	0.4847	0.04879		0.812	0.5689	0.04906		0.812	0.5456	0.03375		0.812	0.7334	0.08695		0.812	0.6922	0.1702
Dlat (um2)	Frequency			Dlat (um2)	Frequency			Dlat (um2)	Frequency			Dlat (um2)	Frequency			Dlat (um2)	Frequency			Dlat (um2)	Frequency
0.02	4.713			0.02	1.784			0.02	2.929			0	0.7167			0	1.338			0	1.748
0.02	6.928			0.02	4.906			0.02	3.995			0.02	0.7167			0.02	1.338			0.02	1.748
0.04	6.928			0.04	4.906			0.04	3.995			0.02	1.868			0.02	1.593			0.02	2.389
0.04	9.086			0.04	5.397			0.04	6.059			0.04	1.868			0.04	1.593			0.04	2.389
0.06	9.086			0.06	5.397			0.06	6.059			0.04	3.66			0.04	1.402			0.04	2.506
0.06	8.603			0.06	5.754			0.06	7.057			0.06	3.66			0.06	1.402			0.06	2.506
0.08	8.603			0.08	5.754			0.08	7.057			0.06	4.684			0.06	1.912			0.06	2.622
0.08	8.546			0.08	7.136			0.08	8.655			0.08	4.684			0.08	1.912			0.08	2.622
0.1	8.546			0.1	7.136			0.1	8.655			0.08	5.324			0.08	2.804			0.08	3.147
0.1	8.064			0.1	7.583			0.1	9.72			0.1	5.324			0.1	2.804			0.1	3.147
0.12	8.064			0.12	7.583			0.12	9.72			0.1	6.271			0.1	3.952			0.1	3.671
0.12	7.07			0.12	6.601			0.12	7.79			0.12	6.271			0.12	3.952			0.12	3.671
0.14	7.07			0.14	6.601			0.14	7.79			0.12	6.271			0.12	3.633			0.12	4.837
0.14	7.155			0.14	6.289			0.14	6.858			0.14	6.271			0.14	3.633			0.14	4.837
0.16	7.155			0.16	6.289			0.16	6.858			0.14	5.324			0.14	4.015			0.14	5.361
0.16	6.218			0.16	6.646			0.16	6.591			0.16	5.324			0.16	4.015			0.16	5.361
0.18	6.218			0.18	6.646			0.18	6.591			0.16	6.143			0.16	4.908			0.16	4.312
0.18	4.77			0.18	5.575			0.18	6.391			0.18	6.143			0.18	4.908			0.18	4.312
0.2	4.77			0.2	5.575			0.2	6.391			0.18	5.836			0.18	4.844			0.18	4.662
0.2	5.366			0.2	5.843			0.2	5.26			0.2	5.836			0.2	4.844			0.2	4.662
0.22	5.366			0.22	5.843			0.22	5.26			0.2	5.861			0.2	4.716			0.2	4.895
0.22	3.776			0.22	4.55			0.22	5.792			0.22	5.861			0.22	4.716			0.22	4.895
0.24	3.776			0.24	4.55			0.24	5.792			0.22	5.401			0.22	5.672			0.22	5.886
0.24	2.868			0.24	3.747			0.24	3.262			0.24	5.401			0.24	5.672			0.24	5.886
0.26	2.868			0.26	3.747			0.26	3.262			0.24	5.196			0.24	4.78			0.24	4.953
0.26	2.357			0.26	2.988			0.26	3.529			0.26	5.196			0.26	4.78			0.26	4.953
0.28	2.357			0.28	2.988			0.28	3.529			0.26	4.556			0.26	4.844			0.26	4.254
0.28	2.129			0.28	2.765			0.28	1.332			0.28	4.556			0.28	4.844			0.28	4.254
0.3	2.129			0.3	2.765			0.3	1.332			0.28	4.274			0.28	4.334			0.28	4.72
0.3	1.76			0.3	3.078			0.3	2.796			0.3	4.274			0.3	4.334			0.3	4.72
0.32	1.76			0.32	3.078			0.32	2.796			0.3	3.839			0.3	4.143			0.3	3.846
0.32	1.874			0.32	1.74			0.32	2.264			0.32	3.839			0.32	4.143			0.32	3.846
0.34	1.874			0.34	1.74			0.34	2.264			0.32	3.097			0.32	4.78			0.32	3.438
0.34	1.647			0.34	1.963			0.34	1.997			0.34	3.097			0.34	4.78			0.34	3.438
0.36	1.647			0.36	1.963			0.36	1.997			0.34	2.355			0.34	3.442			0.34	3.438
0.36	1.221			0.36	1.918			0.36	1.132			0.36	2.355			0.36	3.442			0.36	3.438
0.38	1.221			0.38	1.918			0.38	1.132			0.36	2.508			0.36	3.824			0.36	2.564
0.38	0.7382			0.38	1.74			0.38	0.8655			0.38	2.508			0.38	3.824			0.38	2.564
0.4	0.7382			0.4	1.74			0.4	0.8655			0.38	1.715			0.38	3.059			0.38	3.205
0.4	0.9938			0.4	0.9813			0.4	0.5992			0.4	1.715			0.4	3.059			0.4	3.205
0.42	0.9938			0.42	0.9813			0.42	0.5992			0.4	1.92			0.4	2.804			0.4	2.506
0.42	0.6246			0.42	0.9813			0.42	0.7324			0.42	1.92			0.42	2.804			0.42	2.506
0.44	0.6246			0.44	0.9813			0.44	0.7324			0.42	2.048			0.42	2.549			0.42	1.807
0.44	0.3691			0.44	1.204			0.44	0.9321			0.44	2.048			0.44	2.549			0.44	1.807
0.46	0.3691			0.46	1.204			0.46	0.9321			0.44	1.382			0.44	2.422			0.44	2.506
0.46	0.5111			0.46	1.472			0.46	0.3995			0.46	1.382			0.46	2.422			0.46	2.506
0.48	0.5111			0.48	1.472			0.48	0.3995			0.46	1.331			0.46	1.338			0.46	1.748
0.48	0.3407			0.48	0.7136			0.48	0.5326			0.48	1.331			0.48	1.338			0.48	1.748
0.5	0.3407			0.5	0.7136			0.5	0.5326			0.48	1.254			0.48	1.785			0.48	1.69
0.5	0.1704			0.5	0.5798			0.5	0.3995			0.5	1.254			0.5	1.785			0.5	1.69
0.52	0.1704			0.52	0.5798			0.52	0.3995			0.5	0.8702			0.5	1.402			0.5	1.166
0.52	0.1988			0.52	0.5352			0.52	0.2663			0.52	0.8702			0.52	1.402			0.52	1.166
0.54	0.1988			0.54	0.5352			0.54	0.2663			0.52	0.6911			0.52	1.593			0.52	1.573
0.54	0.1704			0.54	0.4014			0.54	0.3329			0.54	0.6911			0.54	1.593			0.54	1.573
0.56	0.1704			0.56	0.4014			0.56	0.3329			0.54	0.7934			0.54	1.083			0.54	1.166
0.56	0.2555			0.56	0.5352			0.56	0.2663			0.56	0.7934			0.56	1.083			0.56	1.166
0.58	0.2555			0.58	0.5352			0.58	0.2663			0.56	0.5887			0.56	1.53			0.56	0.9324
0.58	0.2555			0.58	0.7136			0.58	0.3329			0.58	0.5887			0.58	1.53			0.58	0.9324
0.6	0.2555			0.6	0.7136			0.6	0.3329			0.58	0.4351			0.58	1.211			0.58	1.049
0.6	0.1704			0.6	0.1338			0.6	0.1332			0.6	0.4351			0.6	1.211			0.6	1.049
0.62	0.1704			0.62	0.1338			0.62	0.1332			0.6	0.7167			0.6	1.02			0.6	0.9324
0.62	0.1704			0.62	0.6244			0.62	0.06658			0.62	0.7167			0.62	1.02			0.62	0.9324
0.64	0.1704			0.64	0.6244			0.64	0.06658			0.62	0.3583			0.62	0.7011			0.62	0.8159
0.64	0.2271			0.64	0.2676			0.64	0.2663			0.64	0.3583			0.64	0.7011			0.64	0.8159
0.66	0.2271			0.66	0.2676			0.66	0.2663			0.64	0.2304			0.64	0.8286			0.64	0.5828
0.66	0			0.66	0.2676			0.66	0			0.66	0.2304			0.66	0.8286			0.66	0.5828
0.68	0			0.68	0.2676			0.68	0			0.66	0.256			0.66	0.8923			0.66	0.7576
0.68	0.1136			0.68	0.1338			0.68	0			0.68	0.256			0.68	0.8923			0.68	0.7576
0.7	0.1136			0.7	0.1338			0.7	0			0.68	0.2304			0.68	0.4461			0.68	0.8159
0.7	0.05679			0.7	0.1784			0.7	0			0.7	0.2304			0.7	0.4461			0.7	0.8159
0.72	0.05679			0.72	0.1784			0.72	0			0.7	0.3327			0.7	0.4461			0.7	0.2914
0.72	0.08518			0.72	0.0446			0.72	0			0.72	0.3327			0.72	0.4461			0.72	0.2914
0.74	0.08518			0.74	0.0446			0.74	0			0.72	0.4095			0.72	0.4461			0.72	0.5245
0.74	0.05679			0.74	0.4014			0.74	0.1332			0.74	0.4095			0.74	0.4461			0.74	0.5245
0.76	0.05679			0.76	0.4014			0.76	0.1332			0.74	0.2048			0.74	0.5099			0.74	0.2331
0.76	0.02839			0.76	0.0446			0.76	0			0.76	0.2048			0.76	0.5099			0.76	0.2331
0.78	0.02839			0.78	0.0446			0.78	0			0.76	0.1024			0.76	0.2549			0.76	0.2914
0.78	0			0.78	0.1338			0.78	0			0.78	0.1024			0.78	0.2549			0.78	0.2914
0.8	0			0.8	0.1338			0.8	0			0.78	0.128			0.78	0.2549			0.78	0.1166
0.8	0.02839			0.8	0.0446			0.8	0.06658			0.8	0.128			0.8	0.2549			0.8	0.1166
0.82	0.02839			0.82	0.0446			0.82	0.06658			0.8	0.128			0.8	0.2549			0.8	0.2331
0.82	0.08518			0.82	0.223			0.82	0			0.82	0.128			0.82	0.2549			0.82	0.2331
0.84	0.08518			0.84	0.223			0.84	0			0.82	0.07679			0.82	0.3187			0.82	0.2331
0.84	0.05679			0.84	0.1338			0.84	0			0.84	0.07679			0.84	0.3187			0.84	0.2331
0.86	0.05679			0.86	0.1338			0.86	0			0.84	0.07679			0.84	0.1275			0.84	0.1166
0.86	0.02839			0.86	0.1338			0.86	0			0.86	0.07679			0.86	0.1275			0.86	0.1166
0.88	0.02839			0.88	0.1338			0.88	0			0.86	0.1024			0.86	0.2549			0.86	0.2914
0.88	0.05679			0.88	0.0446			0.88	0.06658			0.88	0.1024			0.88	0.2549			0.88	0.2914
0.9	0.05679			0.9	0.0446			0.9	0.06658			0.88	0.05119			0.88	0.06373			0.88	0.1166
0.9	0			0.9	0.08921			0.9	0			0.9	0.05119			0.9	0.06373			0.9	0.1166
0.92	0			0.92	0.08921			0.92	0			0.9	0			0.9	0.06373			0.9	0.2914
0.92	0			0.92	0.08921			0.92	0			0.92	0			0.92	0.06373			0.92	0.2914
0.94	0			0.94	0.08921			0.94	0			0.92	0.07679			0.92	0.1275			0.92	0.1166
0.94	0			0.94	0.1784			0.94	0.06658			0.94	0.07679			0.94	0.1275			0.94	0.1166
0.96	0			0.96	0.1784			0.96	0.06658			0.94	0			0.94	0.2549			0.94	0.1748
0.96	0			0.96	0			0.96	0			0.96	0			0.96	0.2549			0.96	0.1748
0.98	0			0.98	0			0.98	0			0.96	0			0.96	0			0.96	0.05828
0.98	0.02839			0.98	0			0.98	0			0.98	0			0.98	0			0.98	0.05828
1	0.02839			1	0			1	0			0.98	0			0.98	0.06373			0.98	0.1166
								1	0			1	0			1	0.06373			1	0.1166
												1	0.07679			1	0			1	0
0.77143				0.55556				0.88051				0.96622				0.72358					0.97872
0.86364				0.57143				0.625				0.97059				0.87821					0.97778
0.85714				0.625				0.625				0.96026				0.9278					1
0.8				0.66667				1				1				0.92806					0.93617
0.66667				0.66667				0.68571				0.91892				0.78276					0.9
0.87179				0.75				0.98529				0.91406				0.83524					0.95238
0.7381				0.75				0.8				0.89474				0.65714					0.92453
0.84615				0.8				0.94118				1				0.76					1
0.9				0.8				0.90476				1				0.70588					0.875
1				0.8				1				0.94304				0.88					1
0.78125				0.8125				1				0.96078				0.66667					1
0.95122				0.81818				0.78947				0.94398				0.87179					0.98571
0.77778				0.82353				0.91892				0.9337				0.78846					0.83333
1				0.85714				0.8913				0.8806				0.87879					0.94702
0.925				0.85714				0.8				0.8676				0.66667					0.89677
1				0.86667				1				0.9863				0.8					0.90566
0.83333				0.86667				0.81818				0.86364				0.78125					0.88889
0.92105				0.875				0.92308				0.9774				0.90244					0.98571
1				0.88				0.75				1				0.77778					1
0.83333				0.88889				1				0.95349				0.64286					0.95455
0.90909				0.89474				1				0.97917				0.85					0.95238
0.85714				0.90909				1				0.97872				0.92105					1
0.75				0.90909				0.75				0.96471				0.71429					0.97297
0.6				0.90909				1				0.91837				0.94595					0.8961
0.92308				0.90909				0.78899				0.92593				0.83333					0.72222
0.69333				0.90909				1				0.97183				0.95455					0.91667
1				0.91667				0.89474				0.99281				0.94118
0.93333				0.92308				0.86957				1				0.86047					n=57 exocytotic events, 12 cells
1				0.92857				0.78125				0.91667				0.92308
1				0.92857				0.79167				0.98305				1
1				0.9375				0.64789				1				0.88235
1				0.94118				0.85714				0.9375				1
0.93333				0.94444				0.89404				1				0.85714
0.61538				0.95455				0.77551				0.93642				1
1				0.96296				0.83721				0.97674				0.91667
0.95455				0.96667				0.7				0.94118				0.93333
0.70588				1				0.72222				1
0.90476				1				0.72222				1
0.82353				1				0.8				0.95455				n= 37 exocytotic events 8 cells
0.57143				1				1				0.89655
0.65				1				0.61538				0.98113
1				1				1				0.95417
0.85714				1				0.8				0.95349
0.41935				1				0.66667				0.97778
0.77778				1				0.8				0.77895
0.42857				1				0.86364				0.91837
1				1				0.95349				0.91667
0.55556				1				0.86667				0.97183
0.77083				1				0.94444				0.97436
0.73684				1				0.71429				0.98947
0.81818				1				0.57895
0.96154				1				0.71795				n=50 exocytotic events n=19 cells
0.75926				1				0.73913
0.625				1				0.84444
0.8				1				0.85714
0.9				1				0.83333
0.8				1				0.67742
0.8				1				0.875
0.66667				1				0.6
0.71429				1				0.78571
0.5				1				0.72549
0.86842				1				0.95
0.78571				1				0.85
0.79167				1				0.8913
0.8125				1				0.54545
0.72727				1				0.81818
				1				0.76471
n=66 exocytotic events , 20 cells				1				0.59259
				1				0.71429
				1				0.80556
				1				0.83333
				1				0.63636
				1
				1				n=72 exocytotic events n=28 cells
				1
				1
				1
				n=77 exocytotic events , 19 cells

## Sheet: Figure 3
	Time (sec)	MSD um2	SD		Time (sec)	MSD um2	SD		Time (sec)	MSD um2	SD		Time (sec)	MSD um2	SD
	0	0.01965	0.0002658		0	0.04547	0.0002415		0	0.02976	0.0003567		0	0.04084	0.0003453
	0.028	0.03299	0.0005234		0.028	0.07679	0.0004693		0.028	0.05613	0.0007926		0.028	0.08276	0.0007732
	0.056	0.04462	0.0008028		0.056	0.1047	0.0007295		0.056	0.08095	0.00126		0.056	0.1232	0.00127
	0.084	0.05543	0.0011		0.084	0.131	0.00101		0.084	0.1049	0.00176		0.084	0.1627	0.00182
	0.112	0.06576	0.00139		0.112	0.1488	0.00141		0.112	0.1283	0.00228		0.112	0.2023	0.00242
	0.14	0.07564	0.0017		0.14	0.1638	0.00183		0.14	0.1512	0.00281		0.14	0.2413	0.00306
	0.168	0.08529	0.00203		0.168	0.1759	0.00233		0.168	0.1733	0.00337		0.168	0.2796	0.00374
	0.196	0.09479	0.00238		0.196	0.1855	0.00288		0.196	0.1953	0.00395		0.196	0.3176	0.00448
	0.224	0.1043	0.00275		0.224	0.1956	0.00342		0.224	0.2176	0.00457		0.224	0.3551	0.00525
	0.252	0.108	0.00316		0.252	0.2036	0.00411		0.252	0.2277	0.00559		0.252	0.391	0.00659
	0.28	0.1137	0.0037		0.28	0.2098	0.00485		0.28	0.2371	0.00674		0.28	0.4254	0.00816
	0.308	0.1135	0.00397		0.308	0.2188	0.00562		0.308	0.2363	0.00797		0.308	0.4621	0.01001
	0.336	0.1154	0.00462		0.336	0.2277	0.00657		0.336	0.2364	0.00898		0.336	0.4929	0.0123
	0.364	0.1196	0.00541		0.364	0.2353	0.00773		0.364	0.2264	0.00946		0.364	0.5259	0.01472
	0.392	0.1196	0.00577		0.392	0.2303	0.00813		0.392	0.2314	0.01065		0.392	0.5502	0.01748
	0.42	0.1256	0.00667		0.42	0.2407	0.00956		0.42	0.2368	0.01214		0.42	0.5658	0.0191
	0.448	0.1223	0.00643		0.448	0.2406	0.01076		0.448	0.2421	0.01388		0.448	0.6061	0.02215
	0.476	0.1271	0.00706		0.476	0.2453	0.01216		0.476	0.2508	0.01556		0.476	0.6287	0.02567
	0.504	0.1278	0.00735		0.504	0.2424	0.0135		0.504	0.2516	0.0172		0.504	0.6596	0.02951
	0.532	0.1329	0.00818		0.532	0.2524	0.01523		0.532	0.2471	0.01811		0.532	0.6851	0.03278
	0.56	0.1336	0.00865		0.56	0.2554	0.01736		0.56	0.2404	0.01879		0.56	0.7128	0.03777
	0.588	0.1365	0.00942		0.588	0.2473	0.0182		0.588	0.2285	0.01902		0.588	0.7288	0.04085
	0.616	0.1346	0.00984		0.616	0.2507	0.02021		0.616	0.2249	0.02067		0.616	0.776	0.04676
	0.644	0.1374	0.01049		0.644	0.2551	0.0225		0.644	0.2105	0.02002		0.644	0.8018	0.05182
	0.672	0.1364	0.01099		0.672	0.2604	0.02662		0.672	0.2075	0.0212		0.672	0.8353	0.05575
	0.7	0.1314	0.01093		0.7	0.2556	0.02854		0.7	0.2113	0.0227		0.7	0.841	0.05772
	Dlat (um2)	Frequency				Dlat (um2)	Frequency		Dlat (um2)	Frequency			Dlat (um2)	Frequency
	0	24.63				0	3.753		0	21.41			0	4.845
	0.02	24.63				0.02	3.753		0.02	21.41			0.02	4.845
	0.02	15.24				0.02	4.759		0.02	9.653			0.02	2.251
	0.04	15.24				0.04	4.759		0.04	9.653			0.04	2.251
	0.04	11.32				0.04	5.517		0.04	5.345			0.04	2.404
	0.06	11.32				0.06	5.517		0.06	5.345			0.06	2.404
	0.06	8.765				0.06	5.679		0.06	4.049			0.06	2.518
	0.08	8.765				0.08	5.679		0.08	4.049			0.08	2.518
	0.08	6.773				0.08	5.708		0.08	3.207			0.08	2.556
	0.1	6.773				0.1	5.708		0.1	3.207			0.1	2.556
	0.1	4.98				0.1	5.764		0.1	2.656			0.1	3.09
	0.12	4.98				0.12	5.764		0.12	2.656			0.12	3.09
	0.12	4.714				0.12	5.17		0.12	2.753			0.12	2.556
	0.14	4.714				0.14	5.17		0.14	2.753			0.14	2.556
	0.14	3.951				0.14	5		0.14	2.527			0.14	2.823
	0.16	3.951				0.16	5		0.16	2.527			0.16	2.823
	0.16	2.59				0.16	4.412		0.16	2.98			0.16	2.938
	0.18	2.59				0.18	4.412		0.18	2.98			0.18	2.938
	0.18	2.357				0.18	4.525		0.18	3.337			0.18	3.892
	0.2	2.357				0.2	4.525		0.2	3.337			0.2	3.892
	0.2	1.959				0.2	4.086		0.2	3.175			0.2	3.319
	0.22	1.959				0.22	4.086		0.22	3.175			0.22	3.319
	0.22	1.66				0.22	3.64		0.22	3.013			0.22	3.51
	0.24	1.66				0.24	3.64		0.24	3.013			0.24	3.51
	0.24	1.527				0.24	3.527		0.24	2.98			0.24	4.617
	0.26	1.527				0.26	3.527		0.26	2.98			0.26	4.617
	0.26	1.195				0.26	3.229		0.26	2.106			0.26	3.663
	0.28	1.195				0.28	3.229		0.28	2.106			0.28	3.663
	0.28	1.029				0.28	2.903		0.28	3.175			0.28	4.388
	0.3	1.029				0.3	2.903		0.3	3.175			0.3	4.388
	0.3	0.8632				0.3	2.62		0.3	2.268			0.3	3.434
	0.32	0.8632				0.32	2.62		0.32	2.268			0.32	3.434
	0.32	0.7636				0.32	2.337		0.32	2.462			0.32	3.93
	0.34	0.7636				0.34	2.337		0.34	2.462			0.34	3.93
	0.34	0.6972				0.34	1.926		0.34	1.911			0.34	3.548
	0.36	0.6972				0.36	1.926		0.36	1.911			0.36	3.548
	0.36	0.3984				0.36	2.181		0.36	1.879			0.36	3.434
	0.38	0.3984				0.38	2.181		0.38	1.879			0.38	3.434
	0.38	0.498				0.38	1.884		0.38	1.911			0.38	3.51
	0.4	0.498				0.4	1.884		0.4	1.911			0.4	3.51
	0.4	0.3984				0.4	1.608		0.4	1.782			0.4	3.243
	0.42	0.3984				0.42	1.608		0.42	1.782			0.42	3.243
	0.42	0.2988				0.42	1.572		0.42	1.199			0.42	2.671
	0.44	0.2988				0.44	1.572		0.44	1.199			0.44	2.671
	0.44	0.5312				0.44	1.402		0.44	1.296			0.44	2.823
	0.46	0.5312				0.46	1.402		0.46	1.296			0.46	2.823
	0.46	0.3984				0.46	1.402		0.46	1.231			0.46	2.327
	0.48	0.3984				0.48	1.402		0.48	1.231			0.48	2.327
	0.48	0.2988				0.48	1.161		0.48	1.134			0.48	2.327
	0.5	0.2988				0.5	1.161		0.5	1.134			0.5	2.327
	0.5	0.2324				0.5	1.098		0.5	1.166			0.5	1.793
	0.52	0.2324				0.52	1.098		0.52	1.166			0.52	1.793
	0.52	0.2656				0.52	1.168		0.52	0.8422			0.52	1.87
	0.54	0.2656				0.54	1.168		0.54	0.8422			0.54	1.87
	0.54	0.1992				0.54	1.041		0.54	1.361			0.54	1.602
	0.56	0.1992				0.56	1.041		0.56	1.361			0.56	1.602
	0.56	0.1992				0.56	0.7507		0.56	0.4535			0.56	1.259
	0.58	0.1992				0.58	0.7507		0.58	0.4535			0.58	1.259
	0.58	0.0664				0.58	0.7507		0.58	0.8746			0.58	1.793
	0.6	0.0664				0.6	0.7507		0.6	0.8746			0.6	1.793
	0.6	0.0996				0.6	0.7507		0.6	0.5183			0.6	1.106
	0.62	0.0996				0.62	0.7507		0.62	0.5183			0.62	1.106
	0.62	0.0664				0.62	0.7648		0.62	0.6155			0.62	0.8012
	0.64	0.0664				0.64	0.7648		0.64	0.6155			0.64	0.8012
	0.64	0.1992				0.64	0.6869		0.64	0.5507			0.64	0.992
	0.66	0.1992				0.66	0.6869		0.66	0.5507			0.66	0.992
	0.66	0.166				0.66	0.5595		0.66	0.2915			0.66	0.9157
	0.68	0.166				0.68	0.5595		0.68	0.2915			0.68	0.9157
	0.68	0.0332				0.68	0.5595		0.68	0.4211			0.68	0.5723
	0.7	0.0332				0.7	0.5595		0.7	0.4211			0.7	0.5723
	0.7	0.0332				0.7	0.5028		0.7	0.2592			0.7	0.6868
	0.72	0.0332				0.72	0.5028		0.72	0.2592			0.72	0.6868
	0.72	0.0332				0.72	0.4391		0.72	0.4535			0.72	0.496
	0.74	0.0332				0.74	0.4391		0.74	0.4535			0.74	0.496
	0.74	0.0332				0.74	0.4886		0.74	0.3563			0.74	0.7249
	0.76	0.0332				0.76	0.4886		0.76	0.3563			0.76	0.7249
	0.76	0.0332				0.76	0.3895		0.76	0.1296			0.76	0.8394
	0.78	0.0332				0.78	0.3895		0.78	0.1296			0.78	0.8394
	0.78	0				0.78	0.3116		0.78	0.09718			0.78	0.2671
	0.8	0				0.8	0.3116		0.8	0.09718			0.8	0.2671
	0.8	0.0664				0.8	0.3116		0.8	0.2592			0.8	0.4578
	0.82	0.0664				0.82	0.3116		0.82	0.2592			0.82	0.4578
	0.82	0.0664				0.82	0.2195		0.82	0.2592			0.82	0.3434
	0.84	0.0664				0.84	0.2195		0.84	0.2592			0.84	0.3434
	0.84	0.0332				0.84	0.2124		0.84	0.162			0.84	0.496
	0.86	0.0332				0.86	0.2124		0.86	0.162			0.86	0.496
	0.86	0.0332				0.86	0.2479		0.86	0.1944			0.86	0.3434
	0.88	0.0332				0.88	0.2479		0.88	0.1944			0.88	0.3434
	0.88	0.0332				0.88	0.1983		0.88	0.1944			0.88	0.2289
	0.9	0.0332				0.9	0.1983		0.9	0.1944			0.9	0.2289
	0.9	0				0.9	0.1983		0.9	0			0.9	0.3434
	0.92	0				0.92	0.1983		0.92	0			0.92	0.3434
	0.92	0.0332				0.92	0.2124		0.92	0.1944			0.92	0.1145
	0.94	0.0332				0.94	0.2124		0.94	0.1944			0.94	0.1145
	0.94	0				0.94	0.1629		0.94	0.06479			0.94	0.1908
	0.96	0				0.96	0.1629		0.96	0.06479			0.96	0.1908
	0.96	0.0664				0.96	0.1416		0.96	0.162			0.96	0.1145
	0.98	0.0664				0.98	0.1416		0.98	0.162			0.98	0.1145
	0.98	0.0664				0.98	0.1487		0.98	0.09718			0.98	0.03815
	1	0.0664				1	0.1487		1	0.09718			1	0.03815
	1	0				1	0.09914		1	0			1	0.1145
		0.441667				0.824934				0.68653				0.92754
		0.260417				0.708738				0.68098				0.95038
		0.406349				0.790434				0.67397				0.92357
		0.652174				0.689173				0.69697				0.91081
		0.604167				0.829418				0.77528				0.85124
		0.563991				0.760674				0.54494				0.91356
		0.575163				0.715694
		0.575269				0.792795				n= 6 cells				n= 6 cells
		0.636829
		0.538044				n= 8 cells
		0.582609
		0.585227
		0.59542
		0.581197
		n= 14 cells

## Sheet: Figure 4
	Bin Centers	Counts				Object pause durations (sec)
	time (sec)
	0.25	116				0.24
	0.75	34				0.24
	1.25	13				0.24
	1.75	4				0.24
	2.25	3				0.24
	2.75	2				0.24
	3.25	0				0.24
	3.75	0				0.24
	4.25	0				0.24
	4.75	1				0.24
	5.25	2				0.24
	5.75	0				0.24
	6.25	0				0.24
	6.75	1				0.24
						0.24
						0.24
						0.24
						0.24
						0.24
						0.24
						0.24
						0.24
						0.24
						0.24
						0.24
						0.24
						0.27
						0.27
						0.27
						0.27
						0.27
						0.27
						0.27
						0.27
						0.27
						0.27
						0.27
						0.27
						0.27
						0.27
						0.27
						0.27
						0.27
						0.27
						0.27
						0.27
						0.27
						0.3
						0.3
						0.3
						0.3
						0.3
						0.3
						0.3
						0.3
						0.3
						0.3
						0.3
						0.3
						0.3
						0.3
						0.3
						0.3
						0.3
						0.3
						0.3
						0.3
						0.3
						0.3
						0.3
						0.329
						0.329
						0.329
						0.329
						0.329
						0.329
						0.329
						0.329
						0.329
						0.36
						0.36
						0.36
						0.36
						0.36
						0.36
						0.36
						0.36
						0.39
						0.39
						0.39
						0.39
						0.39
						0.39
						0.39
						0.39
						0.39
						0.39
						0.39
						0.42
						0.42
						0.42
						0.42
						0.42
						0.42
						0.449
						0.449
						0.449
						0.449
						0.449
						0.449
						0.48
						0.48
						0.48
						0.48
						0.48
						0.48
						0.51
						0.51
						0.54
						0.54
						0.54
						0.54
						0.54
						0.57
						0.6
						0.6
						0.6
						0.6
						0.6
						0.63
						0.63
						0.63
						0.659
						0.659
						0.659
						0.69
						0.69
						0.69
						0.72
						0.72
						0.72
						0.75
						0.75
						0.78
						0.78
						0.809
						0.809
						0.809
						0.87
						0.899
						1.02
						1.05
						1.05
						1.05
						1.08
						1.08
						1.08
						1.2
						1.2
						1.23
						1.29
						1.319
						1.44
						1.71
						1.71
						1.799
						1.859
						2.1
						2.1
						2.13
						2.85
						2.88
						4.59
						5.01
						5.04
						6.6

## Sheet: Figure 5
																										RNAi and OE experiments	Limiting MSD um^2	+/-
																										siCTL_WT	0.155786	0.004
																										siAP2_WT	0.213305	0.004
																										OEAp2mu2_WT	0.129039	0.00177275
																										cytoD_WT	0.128328	0.003
																										siCTL_CTLD	0.225067	0.004
	siCTRL WT P-sel					siAP2 WT P-sel					siCTRL delta CTLD					si AP2 delta CTLD					WT P-sel + OE Ap2mu2-mcherry					siAP2_CTLD	0.318097	0.0105601
	siControl WT P-sel , n=5056 objects n= 7 cells 2 transfecions					siAP2 WT P-sel 9307, n=14 cells 2 transfections					siControl CTLD; 19391 objects, n=18 cells 2 transfections					si Ap2 CTLD; 8300 objects n= 17 cells 2 transfections					n= 7 cells 5629 objects 1 transfection
	dtime	MSD	sd			dtime	MSD	sd			dtime	MSD	sd			dtime	MSD	sd			dtime	MSD	sd
	0.028	0.03851	0.0002696			0.028	0.04033	0.0001698			0.028	0.04171	0.0001383			0.028	0.03978	0.0002067			0.028	0.03598	0.000254
	0.056	0.05837	0.0005185			0.056	0.06274	0.0003321			0.056	0.06612	0.000279			0.056	0.0669	0.0004284			0.056	0.05501	0.000503
	0.084	0.07567	0.0008008			0.084	0.08189	0.0005179			0.084	0.08765	0.0004448			0.084	0.0923	0.0006908			0.084	0.07147	0.000785
	0.112	0.09159	0.00112			0.112	0.09957	0.0007302			0.112	0.1074	0.0006315			0.112	0.1165	0.0009943			0.112	0.08639	0.0011
	0.14	0.1021	0.00159			0.14	0.1103	0.00103			0.14	0.1217	0.0009288			0.14	0.1371	0.00147			0.14	0.09775	0.00158
	0.168	0.1101	0.00212			0.168	0.1196	0.00137			0.168	0.1333	0.00125			0.168	0.1572	0.0021			0.168	0.104	0.00211
	0.196	0.1188	0.00273			0.196	0.1291	0.0018			0.196	0.1436	0.00165			0.196	0.1741	0.0028			0.196	0.1094	0.00258
	0.224	0.1279	0.00346			0.224	0.137	0.00222			0.224	0.1536	0.00211			0.224	0.1925	0.00367			0.224	0.1148	0.00315
	0.252	0.1356	0.00424			0.252	0.1453	0.00273			0.252	0.1635	0.00263			0.252	0.2053	0.00457			0.252	0.1202	0.004
	0.28	0.1404	0.005			0.28	0.1537	0.00333			0.28	0.1707	0.00313			0.28	0.2155	0.0054			0.28	0.126	0.00487
	0.308	0.1442	0.00604			0.308	0.1622	0.00393			0.308	0.1792	0.00376			0.308	0.2335	0.00657			0.308	0.1302	0.00581
	0.336	0.1471	0.0069			0.336	0.1717	0.00471			0.336	0.1893	0.00455			0.336	0.2429	0.00771			0.336	0.1285	0.00623
	0.364	0.155	0.0083			0.364	0.1716	0.00536			0.364	0.199	0.00534			0.364	0.2495	0.00864			0.364	0.1361	0.00748
	0.392	0.1534	0.00868			0.392	0.1821	0.00642			0.392	0.1993	0.00604			0.392	0.2588	0.01024			0.392	0.1378	0.00756
	0.42	0.1586	0.01001			0.42	0.1847	0.00731			0.42	0.1997	0.00682			0.42	0.2591	0.01166			0.42	0.1335	0.00782
	0.448	0.1569	0.01124			0.448	0.1864	0.0081			0.448	0.2053	0.00786			0.448	0.261	0.01281			0.448	0.136	0.00888
	0.476	0.1547	0.01223			0.476	0.193	0.00946			0.476	0.2085	0.00881			0.476	0.2594	0.01381			0.476	0.1324	0.00919
	0.504	0.154	0.01368			0.504	0.1979	0.01072			0.504	0.2117	0.00983			0.504	0.2774	0.01634			0.504	0.1277	0.01023
	0.532	0.1515	0.01553			0.532	0.1985	0.01186			0.532	0.2191	0.01093			0.532	0.2939	0.01929			0.532	0.1331	0.01172
	0.56	0.148	0.01731			0.56	0.2083	0.01393			0.56	0.2135	0.01223			0.56	0.2964	0.02166			0.56	0.1171	0.01053
	0.588	0.1575	0.02091			0.588	0.2056	0.01509			0.588	0.2106	0.01311			0.588	0.2856	0.0225			0.588	0.1135	0.01145
	0.616	0.1534	0.024			0.616	0.2044	0.01641			0.616	0.2216	0.01506			0.616	0.283	0.02387			0.616	0.1174	0.01308
	0.644	0.1619	0.02832			0.644	0.2084	0.01789			0.644	0.216	0.0152			0.644	0.2966	0.02731			0.644	0.122	0.01489
	0.672	0.1324	0.0215			0.672	0.2054	0.01921			0.672	0.2232	0.0178			0.672	0.3023	0.03002			0.672	0.1267	0.01665
	siCTRL WT P-sel					siAP2 WT P-sel					siCTRL delta CTLD					si AP2 delta CTLD					WT P-sel + OE Ap2mu2-mcherry
	0.591855					0.694149					0.694149					0.643547					0.490964
	0.601073					0.494886					0.494886					0.754732					0.450677
	0.483759					0.582734					0.582734					0.715342					0.537736
	0.484483					0.597996					0.597996					0.722892					0.538976
	0.569231					0.616822					0.616822					0.751582					0.520144
	0.498694					0.596426					0.596426					0.660524					0.439278
	0.527931					0.555113					0.555113					0.674651					0.492329
						0.625922					0.625922					0.673324					0.495289
						0.689046					0.689046
						0.657877					0.657877

## Sheet: Figure 6
																													Steady-State values	Limiting MSD um^2	+/-	-95%	+95%
																													WT P-selectin after Hep III	0.202345	0.00196564	0.2002	0.198
																													Steady-State values	Dlat um2.s-1	+/-
																													WT P-selectin after Hep III	0.400564	0.00286672
	Time (sec)	MSD um2	SD			Time (sec)	MSD um2	SD									Dlat (um2)	Frequency			Dlat (um2)	Frequency							Mobile fraction	MF	+/-
	0	0.01965	0.0002658			0	0.04636	0.0001705									0	20.94			0	8.075							WT P-selectin after Hep III	0.658	0.015
	0.028	0.03299	0.0005234			0.028	0.06879	0.0003149									0.02	20.94			0.02	8.075
	0.056	0.04462	0.0008028			0.056	0.08856	0.0004773									0.02	18.44			0.02	11.61
	0.084	0.05543	0.0011			0.084	0.1073	0.0006546									0.04	18.44			0.04	11.61
	0.112	0.06576	0.00139			0.112	0.125	0.0008398									0.04	11.47			0.04	10.24
	0.14	0.07564	0.0017			0.14	0.1423	0.00104									0.06	11.47			0.06	10.24
	0.168	0.08529	0.00203			0.168	0.1592	0.00124									0.06	8.899			0.06	8.412
	0.196	0.09479	0.00238			0.196	0.176	0.00145									0.08	8.899			0.08	8.412
	0.224	0.1043	0.00275			0.224	0.1925	0.00168									0.08	7.03			0.08	7.106
	0.252	0.108	0.00316			0.252	0.197	0.00199									0.1	7.03			0.1	7.106
	0.28	0.1137	0.0037			0.28	0.1998	0.0023									0.1	5.932			0.1	6.164
	0.308	0.1135	0.00397			0.308	0.2026	0.00264									0.12	5.932			0.12	6.164
	0.336	0.1154	0.00462			0.336	0.2048	0.003									0.12	4.605			0.12	4.875
	0.364	0.1196	0.00541			0.364	0.2053	0.00331									0.14	4.605			0.14	4.875
	0.392	0.1196	0.00577			0.392	0.2071	0.00365									0.14	3.95			0.14	4.123
	0.42	0.1256	0.00667			0.42	0.2066	0.00399									0.16	3.95			0.16	4.123
	0.448	0.1223	0.00643			0.448	0.2075	0.00427									0.16	3.704			0.16	3.521
	0.476	0.1271	0.00706			0.476	0.2066	0.00453									0.18	3.704			0.18	3.521
	0.504	0.1278	0.00735			0.504	0.2068	0.00481									0.18	2.737			0.18	3.237
	0.532	0.1329	0.00818			0.532	0.2071	0.00513									0.2	2.737			0.2	3.237
	0.56	0.1336	0.00865			0.56	0.2081	0.0055									0.2	2.262			0.2	3.007
	0.588	0.1365	0.00942			0.588	0.2081	0.00588									0.22	2.262			0.22	3.007
	0.616	0.1346	0.00984			0.616	0.2092	0.00633									0.22	1.983			0.22	2.425
	0.644	0.1374	0.01049			0.644	0.207	0.00626									0.24	1.983			0.24	2.425
	0.672	0.1364	0.01099			0.672	0.2037	0.00648									0.24	1.491			0.24	2.263
	0.7	0.1314	0.01093			0.7	0.2045	0.00691									0.26	1.491			0.26	2.263
	0.728	0.1317	0.01185			0.728	0.2026	0.00724									0.26	1.245			0.26	2.172
	0.756	0.1299	0.0125			0.756	0.1976	0.00748									0.28	1.245			0.28	2.172
	0.808	0.1359	0.01373			0.808	0.1977	0.0079									0.28	1.082			0.28	1.824
																	0.3	1.082			0.3	1.824
																	0.3	0.885			0.3	1.697
																	0.32	0.885			0.32	1.697
																	0.32	0.6391			0.32	1.693
																	0.34	0.6391			0.34	1.693
																	0.34	0.59			0.34	1.416
																	0.36	0.59			0.36	1.416
																	0.36	0.3769			0.36	1.333
																	0.38	0.3769			0.38	1.333
																	0.38	0.3441			0.38	1.298
																	0.4	0.3441			0.4	1.298
																	0.4	0.2458			0.4	1.223
	0.55977					0.5683											0.42	0.2458			0.42	1.223
	0.51893					0.48799											0.42	0.2622			0.42	1.025
	0.44404					0.61176											0.44	0.2622			0.44	1.025
	0.48622					0.5146											0.44	0.2294			0.44	0.9021
	0.43091					0.5041											0.46	0.2294			0.46	0.9021
	0.55978					0.47005											0.46	0.1475			0.46	0.8744
	0.51285					0.69091											0.48	0.1475			0.48	0.8744
	0.49871					0.49365											0.48	0.03278			0.48	0.819
	0.53779					0.43522											0.5	0.03278			0.5	0.819
	0.44444					0.5842											0.5	0.06555			0.5	0.7913
						0.82706											0.52	0.06555			0.52	0.7913
	n=10 cells					0.70703											0.52	0.04916			0.52	0.7913
						0.74967											0.54	0.04916			0.54	0.7913
						0.71233											0.54	0.04916			0.54	0.7082
						0.77337											0.56	0.04916			0.56	0.7082
						0.77881											0.56	0.08194			0.56	0.5579
						0.78352											0.58	0.08194			0.58	0.5579
						0.79491											0.58	0.03278			0.58	0.55
						0.77632											0.6	0.03278			0.6	0.55
						0.79013											0.6	0.04916			0.6	0.4471
						0.76792											0.62	0.04916			0.62	0.4471
																	0.62	0.04916			0.62	0.4708
						n=15 cells											0.64	0.04916			0.64	0.4708
																	0.64	0.03278			0.64	0.3957
																	0.66	0.03278			0.66	0.3957
																	0.66	0			0.66	0.4629
																	0.68	0			0.68	0.4629
																	0.68	0			0.68	0.3007
																	0.7	0			0.7	0.3007
																	0.7	0.01639			0.7	0.1899
																	0.72	0.01639			0.72	0.1899
																	0.72	0.01639			0.72	0.2967
																	0.74	0.01639			0.74	0.2967
																	0.74	0			0.74	0.2018
																	0.76	0			0.76	0.2018
																	0.76	0.01639			0.76	0.2255
																	0.78	0.01639			0.78	0.2255
																	0.78	0			0.78	0.2176
																	0.8	0			0.8	0.2176
																	0.8	0			0.8	0.2176
																	0.82	0			0.82	0.2176
																	0.82	0			0.82	0.1464
																	0.84	0			0.84	0.1464
																	0.84	0			0.84	0.1464
																	0.86	0			0.86	0.1464
																	0.86	0			0.86	0.1701
																	0.88	0			0.88	0.1701
																	0.88	0			0.88	0.09892
																	0.9

## Sheet: Fig S2
							Distribution of Dlat bin width 0.2um2/s
		time (sec)	MSD (um2)	SD			Dlat um2/s	Frequency
		0.03	0.01458	0.0005706			0	27.34
		0.06	0.02569	0.00113			0.02	27.34
		0.09	0.03628	0.00176			0.02	14.84
		0.12	0.04645	0.00242			0.04	14.84
		0.15	0.05611	0.00306			0.04	11.46
		0.18	0.06523	0.00371			0.06	11.46
		0.21	0.07424	0.0044			0.06	7.552
		0.24	0.08323	0.00512			0.08	7.552
		0.27	0.09172	0.00585			0.08	5.99
		0.3	0.09705	0.00762			0.1	5.99
		0.33	0.1042	0.00947			0.1	5.208
		0.36	0.1066	0.0106			0.12	5.208
		0.39	0.1126	0.01236			0.12	4.427
		0.42	0.1173	0.01399			0.14	4.427
		0.45	0.1264	0.01607			0.14	5.208
		0.48	0.123	0.01497			0.16	5.208
		0.51	0.1174	0.01631			0.16	2.604
		0.54	0.1047	0.01578			0.18	2.604
		0.57	0.1193	0.01916			0.18	2.604
		0.6	0.1353	0.0236			0.2	2.604
		0.63	0.1254	0.02632			0.2	2.083
		0.66	0.1277	0.03118			0.22	2.083
		0.69	0.1176	0.03242			0.22	1.302
							0.24	1.302
							0.24	2.865
							0.26	2.865
							0.26	1.563
							0.28	1.563
							0.28	0.2604
							0.3	0.2604
							0.3	1.563
							0.32	1.563
							0.32	0.5208
							0.34	0.5208
							0.34	0
							0.36	0
							0.36	1.042
							0.38	1.042
							0.38	0.2604
							0.4	0.2604
							0.4	0.5208
							0.42	0.5208
							0.42	0
							0.44	0
							0.44	0
							0.46	0
							0.46	0.2604
							0.48	0.2604
							0.48	0
							0.5	0
							0.5	0
							0.52	0
							0.52	0
							0.54	0
							0.54	0
							0.56	0
							0.56	0
							0.58	0
							0.58	0
							0.6	0

## Sheet: Fig S4
	C3B:AK6 IgG	Cy3B: control mouse IgG										Dlat um2/s	Frequency					Time (sec)	MSD um2	SD
	1.06	0.86										0	53.54					0.033	0.01965	0.00141
	0.73	0.66										0.02	53.54					0.066	0.02362	0.0025
	0.67	0.63										0.02	28.28					0.099	0.02686	0.00405
	0.85	0.74										0.04	28.28					0.132	0.02923	0.00505
	0.93	0.99										0.04	10.1					0.165	0.033	0.0067
	0.86											0.06	10.1					0.198	0.03154	0.00637
												0.06	0					0.231	0.03434	0.00787
	n=6	n= 5										0.08	0					0.264	0.03688	0.0095
												0.08	0					0.297	0.04022	0.01152
												0.1	0					0.33	0.03442	0.00804
												0.1	2.02					0.363	0.02598	0.00554
												0.12	2.02					0.396	0.02737	0.00664
												0.12	0					0.429	0.02731	0.00787
												0.14	0					0.462	0.02966	0.00957
												0.14	1.01					0.495	0.03131	0.01099
												0.16	1.01					0.528	0.03326	0.01248
												0.16	0					0.561	0.03601	0.01436
												0.18	0					0.594	0.02414	0.00699
												0.18	0					0.627	0.02552	0.00826
												0.2	0					0.66	0.02555	0.00889
												0.2	0					0.693	0.02556	0.00944
												0.22	0					0.726	0.02536	0.00916
												0.22	0					0.759	0.02522	0.00928
												0.24	0					0.792	0.02524	0.00953
												0.24	0					0.825	0.02702	0.01057
												0.26	0					0.858	0.02768	0.01162
												0.26	2.02					0.891	0.02903	0.01256
												0.28	2.02					0.924	0.03116	0.01399
												0.28	0					0.957	0.03507	0.01711
												0.3	0					0.99	0.01843	0.00245
												0.3	0					1.023	0.01896	0.00287
												0.32	0
												0.32	0
												0.34	0
												0.34	1.01
												0.36	1.01
												0.36	0
												0.38	0
												0.38	0
												0.4	0
												0.4	0
												0.42	0
												0.42	0
												0.44	0
												0.44	0
												0.46	0
												0.46	0
												0.48	0
												0.48	0
												0.5	0
												0.5	0
												0.52	0
												0.52	0
												0.54	0
												0.54	0
												0.56	0
												0.56	0
												0.58	0
												0.58	0
												0.6	0
												0.6	0
												0.62	0
												0.62	0
												0.64	0
												0.64	0
												0.66	0
												0.66	0
												0.68	0
												0.68	0
												0.7	0
												0.7	0
												0.72	0
												0.72	0
												0.74	0
												0.74	0
												0.76	0
												0.76	0
												0.78	0
												0.78	0
												0.8	0
												0.8	0
												0.82	0
												0.82	0
												0.84	0
												0.84	0
												0.86	0
												0.86	0
												0.88	0
												0.88	0
												0.9	0
												0.9	0
												0.92	0
												0.92	0
												0.94	0
												0.94	0
												0.96	0
												0.96	0
												0.98	0
												0.98	0
												1	0
												1	0

## Sheet: Fig S5
		Dlat um2/s	Frequency			Dlat um2/s	Frequency
		0	24.63			0	17.95		Time (sec)	MSD um2	SD		Time (sec)	MSD um2	SD
		0.02	24.63			0.02	17.95		0.028	0.01965	0.0002658		0.028	0.03457	0.000294
		0.02	15.24			0.02	17.53		0.056	0.03299	0.0005234		0.056	0.04805	0.0005087
		0.04	15.24			0.04	17.53		0.084	0.04462	0.0008028		0.084	0.05962	0.0007516
		0.04	11.32			0.04	10.91		0.112	0.05543	0.0011		0.112	0.06994	0.00101
		0.06	11.32			0.06	10.91		0.14	0.06576	0.00139		0.14	0.07999	0.00128
		0.06	8.765			0.06	8.272		0.168	0.07564	0.0017		0.168	0.08987	0.00155
		0.08	8.765			0.08	8.272		0.196	0.08529	0.00203		0.196	0.09922	0.00185
		0.08	6.773			0.08	6.519		0.224	0.09479	0.00238		0.224	0.1077	0.00212
		0.1	6.773			0.1	6.519		0.252	0.1043	0.00275		0.252	0.1161	0.00243
		0.1	4.98			0.1	5.16		0.28	0.108	0.00316		0.28	0.1193	0.00282
		0.12	4.98			0.12	5.16		0.308	0.1137	0.0037		0.308	0.1214	0.00319
		0.12	4.714			0.12	4.568		0.336	0.1135	0.00397		0.336	0.1246	0.00378
		0.14	4.714			0.14	4.568		0.364	0.1154	0.00462		0.364	0.1269	0.00425
		0.14	3.951			0.14	3.901		0.392	0.1196	0.00541		0.392	0.1269	0.00463
		0.16	3.951			0.16	3.901		0.42	0.1196	0.00577		0.42	0.1266	0.005
		0.16	2.59			0.16	3.111		0.448	0.1256	0.00667		0.448	0.1276	0.00552
		0.18	2.59			0.18	3.111		0.476	0.1223	0.00643		0.476	0.1283	0.00607
		0.18	2.357			0.18	2.79		0.504	0.1271	0.00706		0.504	0.1301	0.00678
		0.2	2.357			0.2	2.79		0.532	0.1278	0.00735		0.532	0.1334	0.00747
		0.2	1.959			0.2	2.543		0.56	0.1329	0.00818		0.56	0.1291	0.00719
		0.22	1.959			0.22	2.543		0.588	0.1336	0.00865		0.588	0.1315	0.00788
		0.22	1.66			0.22	2.519		0.616	0.1365	0.00942		0.616	0.1328	0.00829
		0.24	1.66			0.24	2.519		0.644	0.1346	0.00984		0.644	0.1284	0.00846
		0.24	1.527			0.24	1.778		0.672	0.1374	0.01049		0.672	0.1334	0.00939
		0.26	1.527			0.26	1.778		0.7	0.1364	0.01099		0.7	0.1354	0.01009
		0.26	1.195			0.26	1.975		0.728	0.1314	0.01093		0.728	0.1396	0.01108
		0.28	1.195			0.28	1.975		0.756	0.1317	0.01185		0.756	0.1474	0.01245
		0.28	1.029			0.28	1.457		0.784	0.1299	0.0125		0.784	0.1516	0.01383
		0.3	1.029			0.3	1.457		0.812	0.1359	0.01373		0.812	0.1492	0.01396
		0.3	0.8632			0.3	1.333		0.84	0.1382	0.01497		0.84	0.1409	0.01298
		0.32	0.8632			0.32	1.333		0.868	0.1433	0.0167		0.868	0.1393	0.01341
		0.32	0.7636			0.32	1.235		0.896	0.1437	0.0181		0.896	0.1358	0.01363
		0.34	0.7636			0.34	1.235		0.924	0.1296	0.01576		0.924	0.136	0.01431
		0.34	0.6972			0.34	0.5679		0.952	0.1315	0.01659		0.952	0.1365	0.01494
		0.36	0.6972			0.36	0.5679		0.98	0.1225	0.01483		0.98	0.138	0.0159
		0.36	0.3984			0.36	0.642		1.008	0.127	0.01596		1.008	0.1441	0.01715
		0.38	0.3984			0.38	0.642		1.008	0.1237	0.01671		1.008	0.1478	0.01855
		0.38	0.498			0.38	0.6667
		0.4	0.498			0.4	0.6667
		0.4	0.3984			0.4	0.4938
		0.42	0.3984			0.42	0.4938
		0.42	0.2988			0.42	0.5679
		0.44	0.2988			0.44	0.5679
		0.44	0.5312			0.44	0.5679
		0.46	0.5312			0.46	0.5679
		0.46	0.3984			0.46	0.4198
		0.48	0.3984			0.48	0.4198
		0.48	0.2988			0.48	0.4198
		0.5	0.2988			0.5	0.4198
		0.5	0.2324			0.5	0.3457
		0.52	0.2324			0.52	0.3457
		0.52	0.2656			0.52	0.2222
		0.54	0.2656			0.54	0.2222
		0.54	0.1992			0.54	0.2469
		0.56	0.1992			0.56	0.2469
		0.56	0.1992			0.56	0.09877
		0.58	0.1992			0.58	0.09877
		0.58	0.0664			0.58	0.09877
		0.6	0.0664			0.6	0.09877
		0.6	0.0996			0.6	0.04938
		0.62	0.0996			0.62	0.04938
		0.62	0.0664			0.62	0.1481
		0.64	0.0664			0.64	0.1481
		0.64	0.1992			0.64	0.1728
		0.66	0.1992			0.66	0.1728
		0.66	0.166			0.66	0.1481
		0.68	0.166			0.68	0.1481
		0.68	0.0332			0.68	0.1235
		0.7	0.0332			0.7	0.1235
		0.7	0.0332			0.7	0.04938
		0.72	0.0332			0.72	0.04938
		0.72	0.0332			0.72	0.04938
		0.74	0.0332			0.74	0.04938
		0.74	0.0332			0.74	0.07407
		0.76	0.0332			0.76	0.07407
		0.76	0.0332			0.76	0.02469
		0.78	0.0332			0.78	0.02469
		0.78	0			0.78	0.02469
		0.8	0			0.8	0.02469
		0.8	0.0664			0.8	0.02469
		0.82	0.0664			0.82	0.02469
		0.82	0.0664			0.82	0
		0.84	0.0664			0.84	0
		0.84	0.0332			0.84	0.02469
		0.86	0.0332			0.86	0.02469
		0.86	0.0332			0.86	0.04938
		0.88	0.0332			0.88	0.04938
		0.88	0.0332			0.88	0
		0.9	0.0332			0.9	0
		0.9	0			0.9	0
		0.92	0			0.92	0
		0.92	0.0332			0.92	0.04938
		0.94	0.0332			0.94	0.04938
		0.94	0			0.94	0.02469
		0.96	0			0.96	0.02469
		0.96	0.0664			0.96	0
		0.98	0.0664			0.98	0
		0.98	0.0664			0.98	0
		1	0.0664			1	0
		1	0			1	0

## Sheet: Fig S6
	Dlat um2/s	Frequency			Dlat um2/s	Frequency			Dlat um2/s	Frequency
	0	24.63			0	13.37			0	17.95
	0.02	24.63			0.02	13.37			0.02	17.95
	0.02	15.24			0.02	14.13			0.02	17.53
	0.04	15.24			0.04	14.13			0.04	17.53
	0.04	11.32			0.04	9.675			0.04	10.91
	0.06	11.32			0.06	9.675			0.06	10.91
	0.06	8.765			0.06	9.866			0.06	8.272
	0.08	8.765			0.08	9.866			0.08	8.272
	0.08	6.773			0.08	8.848			0.08	6.519
	0.1	6.773			0.1	8.848			0.1	6.519
	0.1	4.98			0.1	5.856			0.1	5.16
	0.12	4.98			0.12	5.856			0.12	5.16
	0.12	4.714			0.12	5.538			0.12	4.568
	0.14	4.714			0.14	5.538			0.14	4.568
	0.14	3.951			0.14	5.092			0.14	3.901
	0.16	3.951			0.16	5.092			0.16	3.901
	0.16	2.59			0.16	3.501			0.16	3.111
	0.18	2.59			0.18	3.501			0.18	3.111
	0.18	2.357			0.18	3.756			0.18	2.79
	0.2	2.357			0.2	3.756			0.2	2.79
	0.2	1.959			0.2	2.673			0.2	2.543
	0.22	1.959			0.22	2.673			0.22	2.543
	0.22	1.66			0.22	2.482			0.22	2.519
	0.24	1.66			0.24	2.482			0.24	2.519
	0.24	1.527			0.24	1.91			0.24	1.778
	0.26	1.527			0.26	1.91			0.26	1.778
	0.26	1.195			0.26	1.591			0.26	1.975
	0.28	1.195			0.28	1.591			0.28	1.975
	0.28	1.029			0.28	2.164			0.28	1.457
	0.3	1.029			0.3	2.164			0.3	1.457
	0.3	0.8632			0.3	0.8275			0.3	1.333
	0.32	0.8632			0.32	0.8275			0.32	1.333
	0.32	0.7636			0.32	1.273			0.32	1.235
	0.34	0.7636			0.34	1.273			0.34	1.235
	0.34	0.6972			0.34	0.7638			0.34	0.5679
	0.36	0.6972			0.36	0.7638			0.36	0.5679
	0.36	0.3984			0.36	0.8275			0.36	0.642
	0.38	0.3984			0.38	0.8275			0.38	0.642
	0.38	0.498			0.38	0.6365			0.38	0.6667
	0.4	0.498			0.4	0.6365			0.4	0.6667
	0.4	0.3984			0.4	1.018			0.4	0.4938
	0.42	0.3984			0.42	1.018			0.42	0.4938
	0.42	0.2988			0.42	0.5729			0.42	0.5679
	0.44	0.2988			0.44	0.5729			0.44	0.5679
	0.44	0.5312			0.44	0.3819			0.44	0.5679
	0.46	0.5312			0.46	0.3819			0.46	0.5679
	0.46	0.3984			0.46	0.8275			0.46	0.4198
	0.48	0.3984			0.48	0.8275			0.48	0.4198
	0.48	0.2988			0.48	0.3819			0.48	0.4198
	0.5	0.2988			0.5	0.3819			0.5	0.4198
	0.5	0.2324			0.5	0.3819			0.5	0.3457
	0.52	0.2324			0.52	0.3819			0.52	0.3457
	0.52	0.2656			0.52	0.191			0.52	0.2222
	0.54	0.2656			0.54	0.191			0.54	0.2222
	0.54	0.1992			0.54	0			0.54	0.2469
	0.56	0.1992			0.56	0			0.56	0.2469
	0.56	0.1992			0.56	0.191			0.56	0.09877
	0.58	0.1992			0.58	0.191			0.58	0.09877
	0.58	0.0664			0.58	0.2546			0.58	0.09877
	0.6	0.0664			0.6	0.2546			0.6	0.09877
	0.6	0.0996			0.6	0.2546			0.6	0.04938
	0.62	0.0996			0.62	0.2546			0.62	0.04938
	0.62	0.0664			0.62	0.1273			0.62	0.1481
	0.64	0.0664			0.64	0.1273			0.64	0.1481
	0.64	0.1992			0.64	0.06365			0.64	0.1728
	0.66	0.1992			0.66	0.06365			0.66	0.1728
	0.66	0.166			0.66	0.06365			0.66	0.1481
	0.68	0.166			0.68	0.06365			0.68	0.1481
	0.68	0.0332			0.68	0.06365			0.68	0.1235
	0.7	0.0332			0.7	0.06365			0.7	0.1235
	0.7	0.0332			0.7	0.06365			0.7	0.04938
	0.72	0.0332			0.72	0.06365			0.72	0.04938
	0.72	0.0332			0.72	0.06365			0.72	0.04938
	0.74	0.0332			0.74	0.06365			0.74	0.04938
	0.74	0.0332			0.74	0.06365			0.74	0.07407
	0.76	0.0332			0.76	0.06365			0.76	0.07407
	0.76	0.0332			0.76	0.06365			0.76	0.02469
	0.78	0.0332			0.78	0.06365			0.78	0.02469
	0.78	0			0.78	0			0.78	0.02469
	0.8	0			0.8	0			0.8	0.02469
					0.8	0			0.8	0.02469
	0.441667				0.456621				0.734121
	0.260417				0.469091				0.28754
	0.406349				0.365724				0.730375
	0.652174				0.493858				0.666667
	0.604167				0.719626				0.659429
	0.563991				0.738095				0.43418
	0.575163								0.605195
	0.575269								0.401345
	0.636829
	0.538044				n= 6
	0.582609
	0.585227
	0.59542
	0.581197
	n=14
	Dlat um2/s	s.e.m.			Dlat um2/s	s.e.m.			Dlat um2/s	s.e.m.
	0.095	0.01063			0.093	0.004			0.095	0.01

[truncated: 5 more sheets: Fig S7, Fig S8, Fig S10, Fig S12, Fig S13]
